# Supplementary material for: Contrasting Physiological Responses of Two Populations of the Razor Clam Tagelus dombeii with Different Histories of Exposure to Paralytic Shellfish Poisoning (PSP)
Source: PLoS One. 2014 Aug 25;9(8):e105794. doi: 10.1371/journal.pone.0105794 (PMC4143311; doi:10.1371/journal.pone.0105794)
Supplement: File S1 — Data for the different physiological variables measured are included in the file S1. (XLSX) [file pone.0105794.s001.xlsx]

## Sheet: Clearance rate
Data for figure 1. Clearance rate (L h-1 ind-1) measured in two populations of the razor clam Tagelus dombeii (Melinka, Aysen and Corral, Valdivia)
	Melinka, Aysen				Valdivia, Corral
Day	Toxic	s.e.	Non-toxic	s.e.	Toxic	s.e.	Non-toxic	s.e.
0	0.501	0.0867	0.4263	0.0743	0.2937	0.1116	0.15	0.007
1	1.3945	0.1289	1.0119	0.1362	0.2706	0.0754	0.4771	0.1564
2	1.264	0.2745	0.8403	0.0807	0.2913	0.0139	0.58	0.0456
3	0.8591	0.282	0.91	0.1652	0.3451	0.0134	0.7747	0.0285
5	0.586	0.031	0.4683	0.0485	0.361	0.0448	0.6327	0.1965
8	0.4963	0.1267	0.4237	0.0427	0.3447	0.0979	0.6703	0.2108
12	0.9787	0.1598	0.9497	0.1982	0.2377	0.0494	0.5277	0.062

## Sheet: Absorption rate
Data for figure 2. Absorption rate (mg h-1 ind-1) measured in two populations of the razor clam Tagelus dombeii (Melinka, Aysen and Corral, Valdivia)
	Melinka, Aysen				Valdivia, Corral
Day	Toxic	s.e.	Non-toxic	s.e.	Toxic	s.e.	Non-toxic	s.e.
0	0.4626	0.0801	0.3607	0.0629	0.2666	0.1013	0.4033	0.0333
1	1.287	0.119	0.8488	0.1143	0.203	0.0565	0.3699	0.1213
2	1.1928	0.259	0.7083	0.068	0.2609	0.0124	0.4735	0.0372
3	0.7945	0.2608	0.7382	0.134	0.2667	0.0104	0.5007	0.0184
5	0.5563	0.0294	0.4039	0.0418	0.2899	0.0359	0.5037	0.1564
8	0.4455	0.1137	0.3529	0.0355	0.2171	0.0617	0.5213	0.164
12	0.8793	0.1436	0.7955	0.166	0.1169	0.0243	0.4198	0.0493

## Sheet: Amonnia excretion
Data for figure 3. Amonnia excretion (µg NH4-N· h-1 ind-1) measured in two populations of the razor clam Tagelus dombeii (Melinka, Aysen and Corral, Valdivia)
	Melinka, Aysen				Valdivia, Corral
Day	Toxic	s.e.	Non-toxic	s.e.	Toxic	s.e.	Non-toxic	s.e.
0	82.0669	17.8111	54.3935	12.8778	7.2628	3.149	10.1152	3.5818
1	78.3566	7.9735	66.881	11.2174	14.1669	1.8464	17.3173	6.3215
2	52.6867	4.7579	47.9293	2.2933	11.3948	2.4543	19.5752	3.8591
3	55.6814	10.5045	44.0086	15.985	15.8767	2.5894	24.6567	2.9301
5	29.7864	6.8034	22.0213	12.2871	20.8567	1.1259	29.7318	10.0492
8	50.7269	9.1048	60.4571	8.5385	45.4736	3.022	48.8787	3.5501
12	43.5765	1.3576	48.4081	1.3195	9.7396	4.5568	13.7258	1.5621

## Sheet: Oxygen uptake
Data for figure 4. Oxygen uptake (mL h-1 ind-1) measured in two populations of the razor clam Tagelus dombeii (Melinka, Aysen and Corral, Valdivia)
	Melinka, Aysen				Valdivia, Corral
Day	Toxic	s.e.	Non-toxic	s.e.	Toxic	s.e.	Non-toxic	s.e.
0	0.3941	0.0805	0.3015	0.0818	0.3475	0.0021701	0.3372	0.0473
1	0.4128	0.0232	0.4851	0.0336	0.3098	0.0278	0.2366	0.0691
2	0.2522	0.0304	0.3019	0.0303	0.3043	0.011	0.3071	0.0059382
3	0.2792	0.0254	0.3896	0.0812	0.3598	0.024	0.3022	0.0065166
5	0.41	0.0026996	0.2871	0.0526	0.281	0.0212	0.1537	0.0289
8	0.2309	0.0197	0.1947	0.0436	0.1848	0.0419	0.1268	0.0042214
12	0.138	0.0295	0.2911	0.0089097	0.15	0.062	0.219	0.0177

## Sheet: SFG
Data for figure 5. Scope for Growth (J h-1 ind-1) measured in two populations of the razor clam Tagelus dombeii (Melinka, Aysen and Corral, Valdivia)
	Melinka, Aysen				Valdivia, Corral
Day	Toxic	s.e.	Non-toxic	s.e.	Toxic	s.e.	Non-toxic	s.e.
0	1.9373	0.659	2.73	0.6668	-1.4962	2.2013	1.5084	0.9091
1	16.8595	2.676	6.5057	2.6382	-2.2549	1.6945	2.628	4.0756
2	18.7183	4.8976	7.6729	1.3623	-0.8609	0.419	3.3463	0.9158
3	9.7421	4.8338	6.6518	2.8712	-1.9546	0.1959	3.8872	0.1856
5	3.3987	0.2231	2.2206	1.8091	-0.0244	1.2054	6.779	3.0203
8	4.9587	1.4439	2.0311	0.0649	-0.249	1.2741	7.2049	3.3259
12	14.6343	3.5618	9.7073	3.4035	-0.7735	1.4158	4.1161	0.9292

## Sheet: CR Alexandrium
Data for figure 6. Clearance rate (L h-1 ind-1) on Alexandrium catenella cells measured in two populations of the razor clam Tagelus dombeii (Melinka, Aysen and Corral, Valdivia)
Day	Melinka, Aysen	s.e	Valdivia, Corral	s.e
0	0.3559	0.0827	0.3151	0.0292
1	0.8341	0.0294	0.3202	0.0090275
2	0.592	0.0689	0.287	0.0356
3	0.8333	0.1004	0.2255	0.055
5	0.4064	0.0978	0.3827	0.0351
8	0.5284	0.0177	0.3311	0.028
12	0.8171	0.0942	0.4084	0.1083
